# Supplementary material for: Can Baseline IL-6 Levels Predict Long COVID in Subjects Hospitalized for SARS-CoV-2 Disease?
Source: Int J Mol Sci. 2023 Jan 15;24(2):1731. doi: 10.3390/ijms24021731 (PMC9866804; doi:10.3390/ijms24021731)
Supplement: Supplementary file 1 [file ijms-24-01731-s001.zip]

Archive with 1 entries (1 files):
- ijms-2101583-supplementary.pdf
